# Supplementary material for: Most Lung and Colon Cancer Susceptibility Genes Are Pair-Wise Linked in Mice, Humans and Rats
Source: PLoS One. 2011 Feb 24;6(2):e14727. doi: 10.1371/journal.pone.0014727 (PMC3044722; doi:10.1371/journal.pone.0014727)
Supplement: Dataset S1 — The mapping spreadsheet for linkage analysis. (0.10 MB XLS) [file pone.0014727.s005.xls]

## Sheet: data
ID	Number	Load	size	sex	MotherID	DOB	1A3	AGE	D1M291	D1Mit155	D2M156	D2M99	D2Nd13	D2M148	D4M53	D4M15	D4M126	D5M68	D6M177	D7M105	D8Mit17	D8M36	D9M254	D10M28	D10M2	D11M316	D14Mit11	D15M16	D17M72	D17M123	D18M124	D18M17	D19M6
LQ59461	4	136	34	1	LQ59305	2006-05-10	2006-08-09	91	1	1	2	2	2	2	1	1	1	2	2	2	2	2	2	3	3	2	2	2	3	3	3	3	2
LQ59462	6	107	17.8333	2	LQ59305	2006-05-10	2006-08-09	91	2	2	3	2	2	2	2	1	2	2	1	2	2	2	3	2	2	3	2	2	2	2	3	3	1
LQ59463	2	302	151	2	LQ59305	2006-05-10	2006-08-09	91	1	2	2	1	1	3	1	1	2	3	3	2	2	2	1	3	3	2	2	1	3	2	1	1	1
LQ59464	2	281	140.5	2	LQ59305	2006-05-10	2006-08-09	91	1	1	1	2	2	3	2	2	2	3	2	3	2	1	2	3	3	2	2	1	2	3	3	2	2
LQ59465	4	70	17.5	2	LQ59305	2006-05-10	2006-08-09	91	2	2	2	2	3	2	1	1	3	1	2	2	2	1	1	2	2	2	3	2	2	2	2	2	2
LQ59466	1	74	74	2	LQ59305	2006-05-10	2006-08-09	91	3	3	2	1	1	2	1	2	2	2	1	1	1	2	3	2	2	2	3	2	1	1	2	3	2
LQ59467	2	26	13	2	LQ59305	2006-05-10	2006-08-09	91	3	3	1	1	1	2	3	3	3	2	3	1	1	3	1	3	3	2	2	2	3	2	2	2	3
LQ59468	4	410	102.5	2	LQ59305	2006-05-10	2006-08-09	91	1	2	2	2	2	1	1	2	2	3	3	2	2	2	3	1	1	1	2	3	3	2	3	3	3
LQ59469	11	355	32.2727	1	LQ59293	2006-05-10	2006-08-09	91	2	2	3	3	3	1	1	1	1	2	2	3	2	3	2	1	1	3	2	3	1	2	3	2	2
LQ59470	5	217	43.4	1	LQ59293	2006-05-10	2006-08-09	91	3	2	2	1	1	3	1	1	1	1	2	2	3	2	2	2	2	3	1	2	2	2	1	2	2
LQ59471	2	302	151	1	LQ59293	2006-05-10	2006-08-09	91	2	1	2	2	2	2	1	1	3	3	3	3	1	1	2	2	2	3	2	2	3	3	2	2	2
LQ59472	8	76	9.5	1	LQ59293	2006-05-10	2006-08-09	91	2	2	3	3	3	2	2	2	1	1	3	1	3	3	1	2	2	1	2	2	2	2	2	3	3
LQ59473	6	201	33.5	1	LQ59293	2006-05-10	2006-08-09	91	2	1	1	1	2	1	2	1	1	3	3	1	1	3	2	2	2	3	2	2	1	2	1	1	2
LQ59474	4	366	91.5	2	LQ59293	2006-05-10	2006-08-09	91	3	3	2	2	2	2	1	2	2	3	3	3	3	1	3	3	3	1	1	1	2	2	2	2	2
LQ59475	5	43	8.6	2	LQ59293	2006-05-10	2006-08-09	91	1	1	3	3	3	2	1	1	2	2	3	3	2	2	2	2	2	2	2	2	3	3	1	1	2
LQ59476	17	240	14.1176	1	LQ59301	2006-05-10	2006-08-09	91	3	3	3	2	2	2	2	2	3	3	2	3	1	2	3	1	1	2	3	3	1	1	2	2	2
LQ59477	5	293	58.6	2	LQ59301	2006-05-10	2006-08-09	91	3	3	2	1	1	3	2	2	3	3	2	1	2	2	2	3	3	2	3	2	2	2	2	1	2
LQ59478	2	32	16	2	LQ59301	2006-05-10	2006-08-09	91	2	2	2	2	2	1	2	2	2	3	2	3	1	2	3	2	2	1	2	1	3	3	2	2	3
LQ59479	6	1191	198.5	2	LQ59301	2006-05-10	2006-08-09	91	1	2	3	3	2	2	2	2	2	2	2	2	1	3	1	3	3	2	1	3	1	2	2	3	3
LQ59480	7	332	47.4286	2	LQ59301	2006-05-10	2006-08-09	91	1	1	3	2	2	1	2	2	1	3	1	1	1	2	2	2	2	1	2	3	3	3	2	2	3
LQ59481	3	86	28.6667	2	LQ59301	2006-05-10	2006-08-09	91	3	3	2	3	3	2	3	3	3	1	1	2	1	1	3	2	2	2	1	1	1	1	2	1	2
LQ59482	18	1248	69.3333	2	LQ59301	2006-05-10	2006-08-09	91	1	1	2	2	2	2	1	2	1	2	2	3	3	2	2	1	1	2	2	3	3	3	1	1	2
LQ59483	7	619	88.4286	1	LQ59294	2006-05-10	2006-08-09	91	3	3	2	2	2	1	2	3	3	3	1	1	3	3	1	2	2	3	2	2	2	2	2	1	2
LQ59484	3	26	8.66667	1	LQ59294	2006-05-10	2006-08-09	91	2	2	3	3	3	2	1	1	3	3	2	1	2	2	1	1	1	1	2	2	3	3	1	1	1
LQ59485	8	174	21.75	1	LQ59294	2006-05-10	2006-08-09	91	1	1	1	1	1	3	2	1	1	2	2	2	1	2	1	2	2	3	1	2	2	2	2	2	2
LQ59486	7	152	21.7143	1	LQ59294	2006-05-10	2006-08-09	91	2	2	2	1	1	3	2	3	2	2	2	3	3	1	3	3	3	3	3	1	2	1	2	2	2
LQ59487	6	193	32.1667	1	LQ59294	2006-05-10	2006-08-09	91	2	1	3	3	2	2	1	2	2	1	2	1	1	1	2	1	2	1	2	2	3	3	2	2	1
LQ59488	5	100	20	2	LQ59294	2006-05-10	2006-08-09	91	3	3	2	2	3	2	2	2	2	2	2	2	3	3	1	3	3	1	2	3	2	2	1	1	3
LQ59544	7	437	62.4286	1	LQ59358	2006-05-24	2006-08-23	91	1	1	2	2	2	3	1	2	2	2	2	1	2	2	1	1	1	1	3	3	1	1	2	2	3
LQ59545	3	87	29	1	LQ59358	2006-05-24	2006-08-23	91	3	2	2	2	3	1	2	2	1	2	2	3	1	1	3	3	3	2	1	1	1	1	2	2	2
LQ59546	10	888	88.8	2	LQ59358	2006-05-24	2006-08-23	91	2	2	2	3	3	2	3	3	2	1	1	2	2	2	1	3	3	2	1	2	1	1	2	2	3
LQ59547	9	298	33.1111	2	LQ59358	2006-05-24	2006-08-23	91	1	1	2	3	3	1	1	1	2	2	3	2	2	3	3	1	1	1	3	2	2	2	3	3	3
LQ59548	3	418	139.333	2	LQ59358	2006-05-24	2006-08-23	91	3	3	3	3	2	3	2	3	2	3	3	2	1	3	1	1	1	3	1	1	2	2	2	2	1
LQ59549	11	1987	180.636	2	LQ59358	2006-05-24	2006-08-23	91	2	2	3	2	2	3	2	3	3	2	1	2	2	2	2	2	2	3	3	2	3	3	2	1	2
LQ59550	11	433	39.3636	2	LQ59358	2006-05-24	2006-08-23	91	2	2	3	3	3	1	2	1	1	1	3	1	1	2	1	2	2	2	2	2	3	3	3	3	2
LQ59551	3	24	8	1	LQ59357	2006-05-24	2006-08-23	91	2	2	3	3	3	2	2	1	2	3	2	2	2	1	1	2	2	2	3	2	1	2	3	3	2
LQ59552	8	402	50.25	1	LQ59357	2006-05-24	2006-08-23	91	2	2	3	3	3	1	3	3	2	2	2	2	2	1	3	3	2	3	1	2	3	3	2	2	2
LQ59553	11	204	18.5455	1	LQ59357	2006-05-24	2006-08-23	91	2	2	1	2	1	3	1	1	1	2	3	1	1	1	2	2	1	2	1	2	3	3	3	2	2
LQ59554	11	1370	124.545	1	LQ59357	2006-05-24	2006-08-23	91	1	1	3	3	2	2	2	2	2	3	2	1	3	1	2	1	1	2	3	3	1	2	2	2	3
LQ59555	3	72	24	2	LQ59357	2006-05-24	2006-08-23	91	2	2	1	1	1	2	1	2	2	2	2	1	1	2	1	3	2	3	1	3	1	2	3	3	2
LQ59557	8	612	76.5	1	LQ59362	2006-05-24	2006-08-23	91	2	2	1	2	3	1	1	2	3	3	1	2	2	2	3	3	2	3	3	3	2	2	2	2	3
LQ59558	7	128	18.2857	1	LQ59362	2006-05-24	2006-08-23	91	1	1	1	1	1	3	2	1	2	3	1	2	3	3	2	2	3	2	2	2	3	3	1	1	2
LQ59559	3	111	37	1	LQ59362	2006-05-24	2006-08-23	91	1	1	3	3	1	3	3	3	2	3	2	2	1	2	2	2	2	3	2	2	2	2	3	3	2
LQ59560	1	15	15	1	LQ59362	2006-05-24	2006-08-23	91	1	2	1	2	2	3	3	3	2	2	2	2	1	2	1	2	2	1	3	2	2	2	3	3	2
LQ59561	6	43	7.16667	2	LQ59362	2006-05-24	2006-08-23	91	2	2	2	2	2	2	2	2	2	3	2	3	2	2	1	1	1	1	2	2	2	1	2	2	3
LQ59562	8	267	33.375	2	LQ59362	2006-05-24	2006-08-23	91	1	1	2	2	2	2	2	2	1	1	3	1	2	1	1	2	2	3	3	1	1	1	3	3	1
LQ59563	6	97	16.1667	2	LQ59362	2006-05-24	2006-08-23	91	2	2	2	1	1	3	1	2	3	3	2	2	2	1	2	2	2	3	2	2	2	2	3	1	2
LQ59564	2	46	23	2	LQ59362	2006-05-24	2006-08-23	91	1	1	2	3	3	1	3	3	3	2	2	3	2	3	3	2	2	1	2	1	3	3	3	2	2
LQ59565	10	2104	210.4	2	LQ59362	2006-05-24	2006-08-23	91	2	2	1	1	1	3	3	3	3	2	1	3	1	1	3	2	2	1	2	2	2	1	1	1	3
LQ59567	11	401	36.4545	1	LQ59363	2006-05-24	2006-08-23	91	1	1	3	2	2	2	2	3	2	2	2	2	2	2	2	2	2	1	3	3	1	2	1	1	3
LQ59568	13	705	54.2308	1	LQ59363	2006-05-24	2006-08-23	91	1	1	2	2	2	1	1	1	1	1	.	2	2	2	2	3	3	1	3	3	3	3	2	1	3
LQ59569	6	143	23.8333	1	LQ59363	2006-05-24	2006-08-23	91	2	2	3	3	3	3	2	2	2	2	1	2	1	3	1	2	2	3	2	2	1	1	2	2	3
LQ59570	9	170	18.8889	2	LQ59363	2006-05-24	2006-08-23	91	2	2	2	2	2	3	1	1	1	3	2	1	2	2	3	3	2	2	2	3	2	2	3	3	1
LQ59571	12	403	33.5833	2	LQ59363	2006-05-24	2006-08-23	91	1	1	2	1	2	2	2	2	1	1	2	1	3	1	3	3	3	2	2	3	3	3	1	1	2
LQ59572	13	1075	82.6923	2	LQ59363	2006-05-24	2006-08-23	91	3	2	2	2	2	3	2	2	2	2	3	1	3	1	2	3	3	2	3	3	3	3	3	2	3
LQ59573	13	589	45.3077	2	LQ59363	2006-05-24	2006-08-23	91	2	2	2	2	3	2	1	2	3	3	2	2	2	2	3	2	2	3	1	2	2	2	3	2	3
LQ59574	6	36	6	2	LQ59363	2006-05-24	2006-08-23	91	2	3	3	3	3	2	1	1	2	2	2	1	2	1	3	2	2	2	1	2	1	1	1	2	1
LQ59616	6	189	31.5	1	LQ59306	2006-06-14	2006-09-13	91	3	3	2	2	1	2	1	2	2	2	2	1	2	2	1	2	2	3	3	3	2	2	3	3	1
LQ59617	2	36	18	2	LQ59306	2006-06-14	2006-09-13	91	2	2	2	2	2	1	2	2	2	1	2	3	3	2	1	2	1	2	1	2	2	2	3	3	2
LQ59618	4	321	80.25	2	LQ59306	2006-06-14	2006-09-13	91	1	1	3	3	3	1	3	3	2	2	1	2	1	1	1	2	1	3	2	1	2	2	2	2	3
LQ59619	3	64	21.3333	2	LQ59306	2006-06-14	2006-09-13	91	2	2	1	2	2	2	2	3	2	1	2	1	3	3	2	2	1	2	1	2	2	2	3	3	2
LQ59620	3	114	38	2	LQ59306	2006-06-14	2006-09-13	91	3	3	2	2	2	2	2	2	2	1	3	2	1	2	1	2	1	2	2	1	2	3	2	2	3
LQ59621	2	14	7	1	LQ59298	2006-06-14	2006-09-13	91	2	2	1	1	1	2	2	2	2	3	3	1	1	2	2	2	3	3	3	3	3	3	2	2	3
LQ59622	2	122	61	1	LQ59298	2006-06-14	2006-09-13	91	2	2	3	2	2	2	3	3	1	2	3	2	2	3	2	1	2	3	1	2	2	2	3	3	2
LQ59623	3	38	12.6667	1	LQ59298	2006-06-14	2006-09-13	91	2	3	1	1	1	1	2	1	2	3	2	2	3	2	1	2	2	2	3	2	2	2	2	2	1
LQ59624	7	1175	167.857	1	LQ59298	2006-06-14	2006-09-13	91	1	2	1	1	1	2	2	2	2	2	1	2	2	3	2	1	1	1	2	3	3	3	2	2	3
LQ59625	6	712	118.667	2	LQ59298	2006-06-14	2006-09-13	91	2	2	3	3	2	2	1	1	2	2	2	2	2	3	2	3	3	1	1	1	2	1	3	1	3
LQ59626	4	50	12.5	2	LQ59298	2006-06-14	2006-09-13	91	1	1	3	3	3	2	2	2	3	3	2	2	3	1	1	2	2	2	1	2	1	1	2	2	1
LQ59627	3	121	40.3333	2	LQ59298	2006-06-14	2006-09-13	91	1	1	3	2	1	2	1	1	2	1	1	1	2	3	3	2	2	2	2	1	2	2	2	2	2
LQ59628	5	978	195.6	2	LQ59298	2006-06-14	2006-09-13	91	2	2	3	2	2	1	2	3	3	2	2	2	2	2	2	2	2	3	2	1	1	1	1	1	1
LQ59629	5	262	52.4	2	LQ59298	2006-06-14	2006-09-13	91	2	2	3	3	3	1	2	1	2	3	2	2	1	1	2	2	1	3	2	2	2	2	3	3	1
LQ59630	6	326	54.3333	2	LQ59298	2006-06-14	2006-09-13	91	2	2	2	2	2	3	2	2	2	3	1	2	2	3	1	2	2	3	1	3	3	2	1	2	3
LQ59631	3	93	31	2	LQ59298	2006-06-14	2006-09-13	91	1	1	1	1	1	2	3	2	1	1	2	3	2	1	2	3	3	2	1	3	3	3	2	2	2
LQ59754	1	4	4	1	LQ59390	2006-07-19	2006-10-18	91	3	3	2	3	3	2	2	2	3	1	2	3	2	2	3	1	2	2	3	1	3	3	2	2	2
LQ59755	7	512	73.1429	1	LQ59390	2006-07-19	2006-10-18	91	1	1	3	2	2	2	1	3	3	2	1	1	1	2	1	2	1	1	3	3	3	2	1	2	2
LQ59756	9	512	56.8889	1	LQ59390	2006-07-19	2006-10-18	91	2	2	2	2	3	2	3	2	1	3	2	1	3	2	2	3	3	3	2	1	2	2	1	1	3
LQ59757	8	176	22	1	LQ59390	2006-07-19	2006-10-18	91	2	2	1	3	3	1	3	3	2	2	3	1	1	3	3	2	2	3	2	3	2	2	3	3	2
LQ59758	4	38	9.5	1	LQ59390	2006-07-19	2006-10-18	91	2	1	2	3	3	2	3	2	2	3	3	2	2	1	2	3	3	1	2	2	1	2	1	1	2
LQ59759	4	2604	651	2	LQ59390	2006-07-19	2006-10-18	91	2	2	2	2	3	1	3	3	2	2	2	2	3	2	1	1	1	3	3	2	2	2	3	3	3
LQ59760	4	60	15	2	LQ59390	2006-07-19	2006-10-18	91	3	3	3	2	2	2	2	2	1	3	1	1	2	3	1	2	3	1	2	2	1	1	1	3	3
LQ59761	6	205	34.1667	2	LQ59390	2006-07-19	2006-10-18	91	2	3	2	2	3	1	2	2	3	3	2	2	3	2	1	1	1	1	3	3	1	2	2	2	1
LQ59762	4	88	22	1	LQ59347	2006-07-19	2006-10-18	91	2	2	2	1	1	3	3	3	3	1	3	3	1	2	2	3	2	3	2	2	2	2	2	3	3
LQ59763	5	182	36.4	1	LQ59347	2006-07-19	2006-10-18	91	1	1	1	1	1	2	3	3	2	1	2	2	2	2	3	2	1	2	2	2	3	3	2	2	1
LQ59764	2	657	328.5	1	LQ59347	2006-07-19	2006-10-18	91	2	2	3	3	3	1	3	3	2	3	3	2	1	2	1	1	1	3	3	2	2	2	3	3	2
LQ59765	7	772	110.286	1	LQ59347	2006-07-19	2006-10-18	91	1	2	2	2	2	3	3	3	2	2	2	1	3	1	2	2	2	1	2	2	2	2	3	3	3
LQ59766	3	55	18.3333	2	LQ59347	2006-07-19	2006-10-18	91	2	2	2	2	2	3	3	.	3	3	3	2	3	2	1	2	1	1	2	2	2	2	3	3	2
LQ59767	3	755	251.667	2	LQ59347	2006-07-19	2006-10-18	91	1	1	2	2	2	1	1	1	2	1	2	2	2	2	2	2	2	3	3	2	3	2	2	2	2
LQ59806	1	22	22	1	LQ59385	2006-08-09	2006-11-08	91	3	3	2	2	3	2	1	1	1	1	2	3	2	2	1	2	2	2	3	3	2	2	3	3	3
LQ59807	2	32	16	1	LQ59385	2006-08-09	2006-11-08	91	3	3	1	2	2	2	2	2	2	3	2	1	2	2	1	2	2	3	3	3	2	2	2	3	2
LQ59808	3	172	57.3333	2	LQ59385	2006-08-09	2006-11-08	91	1	1	2	1	1	2	2	3	1	2	2	2	1	1	2	3	3	1	1	3	2	2	2	2	3
LQ59809	3	244	81.3333	2	LQ59385	2006-08-09	2006-11-08	91	2	2	3	3	3	2	1	1	2	3	3	2	2	3	3	1	1	2	3	3	2	2	1	1	2
LQ59810	0	0	0	1	LQ59397	2006-08-09	2006-11-08	91	3	3	2	2	2	1	3	1	1	3	1	3	1	2	2	3	3	1	3	2	1	1	2	2	1
LQ59811	3	243	81	1	LQ59397	2006-08-09	2006-11-08	91	1	1	2	2	2	2	3	3	2	2	3	1	3	3	2	2	2	3	2	2	2	2	3	3	3
LQ59812	1	4	4	1	LQ59397	2006-08-09	2006-11-08	91	2	3	2	2	2	3	3	3	3	1	2	3	1	1	3	2	2	1	2	2	2	2	2	2	2
LQ59813	4	579	144.75	1	LQ59397	2006-08-09	2006-11-08	91	1	1	2	1	2	2	1	2	2	2	1	2	2	2	1	1	1	3	1	3	2	2	3	2	3
LQ59814	1	52	52	1	LQ59397	2006-08-09	2006-11-08	91	3	3	2	1	1	2	2	2	3	2	3	2	2	3	2	2	2	3	2	2	2	2	1	2	1
LQ59815	5	93	18.6	2	LQ59397	2006-08-09	2006-11-08	91	3	3	2	2	2	2	2	3	3	2	3	2	3	2	2	2	2	2	3	2	1	1	1	1	3
LQ59816	1	41	41	2	LQ59397	2006-08-09	2006-11-08	91	2	1	2	3	3	2	1	2	2	3	2	2	1	1	2	2	2	2	2	2	2	2	2	2	2
LQ59817	2	12	6	2	LQ59397	2006-08-09	2006-11-08	91	1	1	2	2	2	3	2	2	3	2	1	3	2	3	2	2	2	2	3	3	3	3	2	2	2
LQ59818	4	887	221.75	2	LQ59397	2006-08-09	2006-11-08	91	2	2	1	1	1	2	1	1	2	2	2	3	3	3	2	2	2	1	1	2	3	3	1	1	3
LQ59821	5	317	63.4	1	LQ59396	2006-08-30	2006-11-29	91	2	1	3	3	3	1	2	2	3	3	3	1	1	1	2	3	3	2	2	3	2	1	1	1	1
LQ59822	3	43	14.3333	1	LQ59396	2006-08-30	2006-11-29	91	3	3	2	3	3	1	1	1	2	3	2	1	1	3	1	1	2	1	2	1	2	2	3	3	1
LQ59823	3	69	23	2	LQ59396	2006-08-30	2006-11-29	91	2	2	1	2	3	2	2	2	2	1	2	3	2	2	2	2	2	2	3	3	2	2	3	3	1
LQ59824	2	162	81	2	LQ59396	2006-08-30	2006-11-29	91	2	2	1	2	2	2	2	3	3	2	3	2	2	2	3	1	1	2	2	2	2	2	2	2	3
LQ59825	4	455	113.75	1	LQ59447	2006-08-30	2006-11-29	91	3	3	3	2	2	2	1	2	2	1	2	1	3	2	1	1	1	1	3	2	1	2	2	2	2
LQ59826	2	15	7.5	1	LQ59447	2006-08-30	2006-11-29	91	2	2	2	1	2	1	3	3	3	1	3	2	2	2	2	3	3	2	2	1	2	2	2	2	1
LQ59827	10	167	16.7	1	LQ59447	2006-08-30	2006-11-29	91	2	2	1	2	2	2	1	1	2	2	1	2	2	2	1	3	3	1	2	1	2	2	3	3	2
LQ59828	8	1547	193.375	1	LQ59447	2006-08-30	2006-11-29	91	3	3	2	2	2	2	3	2	3	3	2	2	1	2	1	2	2	3	2	2	2	2	2	2	3
LQ59829	19	2587	136.158	2	LQ59447	2006-08-30	2006-11-29	91	1	1	2	2	2	2	2	2	3	2	3	2	1	2	2	1	2	1	2	3	2	2	2	2	1
LQ59830	8	202	25.25	2	LQ59447	2006-08-30	2006-11-29	91	2	2	1	2	2	2	1	1	2	1	2	3	2	3	3	2	2	2	3	1	3	3	3	2	1
LQ59831	6	177	29.5	1	LQ59367	2006-08-30	2006-11-29	91	1	1	2	2	2	1	2	2	2	2	2	3	2	2	1	2	2	3	2	2	1	1	2	3	1
LQ59832	0	0	0	1	LQ59367	2006-08-30	2006-11-29	91	3	3	1	2	2	2	1	1	1	3	2	3	2	2	2	3	3	3	1	2	3	3	2	2	3
LQ59833	3	289	96.3333	2	LQ59367	2006-08-30	2006-11-29	91	2	1	2	2	2	2	1	1	2	2	3	1	2	2	2	3	3	3	2	2	1	2	2	1	2
LQ59834	3	338	112.667	2	LQ59367	2006-08-30	2006-11-29	91	3	3	1	2	2	3	2	1	1	2	3	2	3	1	1	2	2	2	1	2	1	2	2	2	2
LQ59835	1	3	3	2	LQ59367	2006-08-30	2006-11-29	91	2	2	2	2	3	1	2	3	3	2	1	3	1	3	3	2	3	2	2	2	2	2	2	3	2
LQ59836	2	68	34	2	LQ59367	2006-08-30	2006-11-29	91	1	1	2	3	2	3	2	2	2	1	2	3	2	2	1	1	1	2	1	2	1	2	2	2	2
LQ59837	2	263	131.5	2	LQ59367	2006-08-30	2006-11-29	91	2	2	2	3	2	3	2	2	3	2	3	3	1	2	1	2	2	3	1	2	3	2	2	2	3
LQ59838	3	120	40	2	LQ59367	2006-08-30	2006-11-29	91	2	2	1	2	2	2	2	1	1	3	3	1	1	1	2	3	2	2	1	1	2	2	3	3	3
LQ59839	0	0	0	2	LQ59367	2006-08-30	2006-11-29	91	3	3	2	2	2	2	2	2	1	1	2	3	3	1	2	1	2	2	1	2	1	2	2	2	3
LQ59840	2	26	13	2	LQ59367	2006-08-30	2006-11-29	91	1	1	3	3	2	3	1	1	1	1	1	3	3	2	3	3	2	3	3	2	2	1	2	2	3
LQ59841	2	12	6	2	LQ59367	2006-08-30	2006-11-29	91	1	1	2	1	1	1	2	1	1	1	1	3	1	2	2	3	3	1	3	3	3	3	1	1	2
LQ59842	7	736	105.143	1	LQ59392	2006-08-30	2006-11-29	91	1	1	2	2	1	3	3	3	3	2	2	1	3	2	2	2	2	2	2	1	2	2	2	2	3
LQ59843	6	1043	173.833	2	LQ59392	2006-08-30	2006-11-29	91	1	1	1	1	1	2	3	2	1	1	2	1	2	2	1	3	2	3	2	2	2	3	2	2	3
LQ59844	2	89	44.5	2	LQ59392	2006-08-30	2006-11-29	91	3	3	2	2	2	2	3	3	2	3	1	3	3	2	2	1	1	2	2	1	1	1	2	3	2
LQ59845	3	479	159.667	2	LQ59392	2006-08-30	2006-11-29	91	2	2	2	2	2	3	1	1	2	2	2	3	2	2	2	2	1	3	2	2	2	2	1	1	1
LQ59846	1	705	705	2	LQ59392	2006-08-30	2006-11-29	91	3	3	3	2	2	2	2	3	3	2	1	2	2	2	1	1	1	2	1	2	3	3	2	2	1
LQ59847	3	241	80.3333	2	LQ59392	2006-08-30	2006-11-29	91	1	1	2	1	1	3	1	2	2	2	2	3	3	1	1	3	3	1	3	1	3	3	3	3	2
LQ59848	3	76	25.3333	1	LQ49403	2006-08-30	2006-11-29	91	2	2	3	3	3	2	3	3	2	3	1	3	3	2	1	2	1	1	1	3	2	2	1	2	2
LQ59849	6	156	26	1	LQ49403	2006-08-30	2006-11-29	91	1	1	2	3	3	2	2	2	1	1	2	2	3	2	2	3	2	3	1	2	2	2	1	1	1
LQ59850	3	96	32	1	LQ49403	2006-08-30	2006-11-29	91	1	1	1	1	1	2	3	3	2	2	2	1	2	3	3	1	3	2	2	1	2	2	2	2	2
LQ59851	2	49	24.5	1	LQ49403	2006-08-30	2006-11-29	91	2	2	1	2	2	1	2	3	2	3	3	3	2	1	2	3	1	2	1	2	1	1	3	3	3
LQ59852	6	124	20.6667	1	LQ49403	2006-08-30	2006-11-29	91	2	2	3	3	3	1	2	2	1	2	1	3	3	3	2	2	2	2	3	2	1	1	1	1	2
LQ59853	1	159	159	2	LQ49403	2006-08-30	2006-11-29	91	3	2	2	2	2	2	2	1	2	3	3	3	3	2	2	2	3	2	2	1	2	2	2	2	2
LQ59854	1	12	12	2	LQ49403	2006-08-30	2006-11-29	91	2	1	2	2	2	2	1	1	2	2	1	3	3	2	2	3	3	2	1	2	3	3	1	2	2
LQ59855	3	120	40	1	LQ59855	2006-08-30	2006-11-29	91	2	2	2	2	2	2	3	3	2	1	2	3	3	2	1	3	3	2	1	1	1	2	1	2	2
LQ59856	2	12	6	1	LQ59855	2006-08-30	2006-11-29	91	2	2	2	2	2	2	2	1	2	3	1	2	1	2	3	2	2	1	1	3	2	2	1	1	1
LQ59857	1	74	74	1	LQ59855	2006-08-30	2006-11-29	91	2	1	1	1	1	2	2	2	2	2	2	2	1	2	3	3	3	2	2	2	2	2	3	3	2
LQ59858	0	0	0	1	LQ59855	2006-08-30	2006-11-29	91	1	1	3	3	3	2	2	2	2	2	2	3	1	1	1	2	2	3	2	1	1	1	2	2	2
LQ59859	3	43	14.3333	1	LQ59855	2006-08-30	2006-11-29	91	2	2	2	3	3	3	1	2	2	2	2	1	2	1	2	3	3	3	1	1	3	3	2	2	1
LQ59860	0	0	0	1	LQ59855	2006-08-30	2006-11-29	91	2	3	3	3	3	1	1	1	2	2	2	2	2	2	2	2	2	1	2	2	1	1	1	1	1
LQ59861	2	535	267.5	1	LQ59855	2006-08-30	2006-11-29	91	3	2	2	2	2	1	2	2	2	2	2	1	3	3	3	3	3	3	1	1	2	2	1	1	3
LQ59862	3	91	30.3333	2	LQ59855	2006-08-30	2006-11-29	91	2	3	1	1	1	1	2	2	2	1	2	2	2	2	3	3	2	2	3	2	2	2	1	1	1
LQ59863	3	946	315.333	2	LQ59855	2006-08-30	2006-11-29	91	2	1	1	1	1	2	2	3	3	2	1	2	3	2	1	2	2	3	2	3	2	2	2	1	3
LQ59864	0	0	0	2	LQ59855	2006-08-30	2006-11-29	91	2	2	1	1	2	2	2	2	2	1	2	2	2	2	1	1	1	3	1	2	3	3	2	2	2
LQ59865	0	0	0	2	LQ59855	2006-08-30	2006-11-29	91	2	2	2	2	2	2	2	2	1	3	2	2	1	3	3	1	1	3	3	1	2	2	2	2	2
LQ59866	5	419	83.8	2	LQ59855	2006-08-30	2006-11-29	91	3	3	3	2	2	1	1	2	2	2	1	1	2	2	3	3	3	2	2	2	2	2	1	1	2
LQ59867	5	143	28.6	1	LQ59389	2006-08-30	2006-11-29	91	3	3	2	2	1	3	3	3	2	3	3	2	2	1	1	2	2	2	3	3	2	2	2	2	2
LQ59868	9	505	56.1111	1	LQ59389	2006-08-30	2006-11-29	91	3	3	2	3	3	1	3	3	2	1	2	2	2	2	2	1	1	2	2	2	1	2	1	1	3
LQ59869	6	317	52.8333	1	LQ59389	2006-08-30	2006-11-29	91	1	1	2	2	2	2	2	2	2	3	2	3	3	3	2	2	2	2	3	3	1	1	2	2	2
LQ59870	7	828	118.286	1	LQ59389	2006-08-30	2006-11-29	91	1	1	1	1	2	1	2	3	3	1	1	2	2	2	1	2	2	2	3	1	2	3	3	3	2
LQ59871	7	371	53	1	LQ59389	2006-08-30	2006-11-29	91	3	2	1	3	3	2	2	3	3	1	2	3	2	3	2	3	3	2	2	2	2	1	1	2	1
LQ59872	6	146	24.3333	1	LQ59389	2006-08-30	2006-11-29	91	2	2	2	2	2	2	2	2	2	3	2	2	2	2	2	2	2	2	2	2	1	1	1	2	1
LQ59873	11	737	67	2	LQ59389	2006-08-30	2006-11-29	91	2	2	2	2	2	1	2	2	2	2	1	2	1	2	3	2	2	3	1	2	1	2	3	3	1
LQ59874	5	528	105.6	2	LQ59389	2006-08-30	2006-11-29	91	3	2	1	1	1	3	2	2	2	2	2	1	3	3	1	2	2	1	2	1	2	2	1	1	2
LQ59875	8	808	101	2	LQ59389	2006-08-30	2006-11-29	91	3	2	3	3	3	2	2	2	2	3	2	3	2	2	2	2	2	2	3	1	2	2	1	1	2
LQ59876	4	109	27.25	2	LQ59389	2006-08-30	2006-11-29	91	1	1	2	1	1	1	2	2	3	1	2	1	1	1	2	3	3	1	3	2	2	2	2	2	2
LQ59877	27	1495	55.3704	1	LQ59402	2006-08-30	2006-11-29	91	2	2	2	3	3	1	3	2	2	2	1	3	2	1	1	3	3	2	1	1	2	2	1	1	2
LQ59878	2	146	73	1	LQ59402	2006-08-30	2006-11-29	91	3	3	2	2	2	3	3	2	1	2	1	3	2	1	2	3	3	3	2	2	1	1	2	2	2
LQ59879	2	14	7	1	LQ59402	2006-08-30	2006-11-29	91	1	2	2	2	2	1	2	2	2	2	2	3	2	3	2	1	1	3	1	3	3	2	1	1	2
LQ59880	0	0	0	1	LQ59402	2006-08-30	2006-11-29	91	3	3	2	2	2	2	1	1	2	2	1	3	1	3	2	1	1	2	1	3	2	1	3	2	2
LQ59881	10	226	22.6	2	LQ59402	2006-08-30	2006-11-29	91	2	2	1	2	2	2	2	2	1	2	1	1	2	2	2	3	3	2	2	1	3	3	2	2	2
LQ59882	3	38	12.6667	2	LQ59402	2006-08-30	2006-11-29	91	2	2	2	2	2	2	2	1	1	2	2	2	2	2	2	1	1	3	2	2	2	2	2	2	1
LQ59965	2	24	12	1	LQ59524	2006-09-19	2006-12-19	91	3	3	3	3	3	2	3	3	1	1	2	2	1	3	2	1	1	1	2	3	2	2	1	1	3
LQ59966	3	39	13	1	LQ59524	2006-09-19	2006-12-19	91	1	1	2	2	2	2	2	2	2	2	2	1	2	1	2	1	1	3	3	2	3	3	2	2	2
LQ59967	0	0	0	1	LQ59524	2006-09-19	2006-12-19	91	1	1	2	3	3	2	1	1	3	2	3	2	3	3	2	2	2	2	1	2	1	2	2	3	2
LQ59968	1	14	14	1	LQ59524	2006-09-19	2006-12-19	91	1	1	2	2	2	1	1	2	2	2	1	2	3	1	2	3	3	2	3	2	2	3	2	2	1
LQ59969	1	4	4	1	LQ59524	2006-09-19	2006-12-19	91	1	1	1	1	1	2	2	1	2	3	1	3	2	3	2	3	3	2	2	2	3	2	1	1	1
LQ59970	2	146	73	2	LQ59524	2006-09-19	2006-12-19	91	1	1	1	1	1	2	2	2	2	2	2	1	2	2	1	2	1	2	1	2	2	2	1	1	3
LQ59971	0	0	0	1	LQ59536	2006-09-19	2006-12-19	91	3	3	2	1	1	2	2	1	1	2	2	3	2	1	2	1	1	1	1	1	2	2	2	1	2
LQ59972	1	64	64	1	LQ59536	2006-09-19	2006-12-19	91	1	1	2	2	2	1	2	2	2	2	2	2	2	2	2	3	3	3	1	3	2	2	1	2	1
LQ59973	5	109	21.8	1	LQ59536	2006-09-19	2006-12-19	91	3	3	1	1	1	2	2	2	2	1	1	2	1	2	1	3	2	3	1	2	2	2	1	1	3
LQ59974	7	193	27.5714	1	LQ59536	2006-09-19	2006-12-19	91	1	1	3	3	3	2	2	1	1	2	1	2	2	3	2	2	1	1	2	2	3	3	3	3	3
LQ59975	3	63	21	2	LQ59536	2006-09-19	2006-12-19	91	2	2	2	3	3	1	3	3	2	2	3	2	3	3	2	2	3	1	2	2	3	3	2	2	2
LQ59976	2	32	16	2	LQ59536	2006-09-19	2006-12-19	91	2	3	3	3	3	1	2	2	1	1	3	2	2	1	3	2	2	3	2	2	1	1	2	2	3
LQ59977	2	56	28	2	LQ59536	2006-09-19	2006-12-19	91	1	1	2	3	2	2	1	1	2	2	3	2	3	1	2	3	1	3	1	3	2	2	1	1	2
LQ59978	6	228	38	1	LQ59499	2006-09-19	2006-12-19	91	2	2	3	3	2	3	3	3	3	1	1	2	3	3	2	2	2	2	1	2	2	2	1	2	2
LQ59979	3	137	45.6667	1	LQ59499	2006-09-19	2006-12-19	91	1	2	1	1	1	2	2	1	2	2	2	2	2	3	2	2	1	1	3	1	2	2	2	2	1
LQ59980	8	307	38.375	2	LQ59499	2006-09-19	2006-12-19	91	2	2	2	3	3	1	3	2	2	1	2	1	2	2	3	1	2	2	2	3	3	2	1	2	3
LQ59981	8	1290	161.25	2	LQ59499	2006-09-19	2006-12-19	91	1	2	2	2	2	3	3	3	3	2	3	2	3	1	1	2	3	1	2	3	2	2	2	2	2
LQ59982	8	738	92.25	2	LQ59499	2006-09-19	2006-12-19	91	1	1	2	2	1	3	3	3	3	1	1	1	1	3	3	3	2	2	3	3	2	1	2	2	2
LQ59983	2	83	41.5	2	LQ59499	2006-09-19	2006-12-19	91	3	3	2	1	1	2	2	2	2	1	3	2	1	2	3	2	2	3	2	3	2	2	2	2	2
LQ59984	5	239	47.8	1	LQ59374	2006-09-19	2006-12-19	91	2	2	3	3	3	2	2	2	1	1	3	2	1	1	2	3	1	3	1	3	1	1	1	1	1
LQ59985	2	228	114	1	LQ59374	2006-09-19	2006-12-19	91	2	2	2	2	2	2	3	3	3	1	2	3	2	1	2	3	1	2	2	1	2	2	2	1	2
LQ59986	9	892	99.1111	1	LQ59374	2006-09-19	2006-12-19	91	2	2	1	1	1	2	2	2	1	1	2	1	1	3	3	2	2	2	2	1	2	2	2	2	3
LQ59987	1	22	22	1	LQ59374	2006-09-19	2006-12-19	91	3	3	2	3	3	1	3	2	1	2	2	1	1	2	2	2	1	2	3	2	2	2	3	2	1
LQ59988	1	258	258	1	LQ59374	2006-09-19	2006-12-19	91	1	1	3	2	2	1	3	2	3	2	2	3	3	3	3	3	2	2	2	2	2	2	2	2	1
LQ59989	3	31	10.3333	1	LQ59374	2006-09-19	2006-12-19	91	2	2	2	3	3	1	1	1	2	2	3	3	1	2	2	3	2	2	2	1	1	2	2	2	2
LQ59990	4	548	137	2	LQ59374	2006-09-19	2006-12-19	91	1	3	1	2	2	1	1	1	1	2	2	2	3	2	3	2	1	1	2	3	2	2	2	2	2
LQ59991	3	272	90.6667	2	LQ59374	2006-09-19	2006-12-19	91	1	1	2	3	3	1	2	3	3	2	2	1	2	1	3	3	2	2	1	2	3	3	1	1	2
LQ59992	4	101	25.25	1	LQ59384	2006-09-19	2006-12-19	91	3	3	1	2	3	1	2	3	1	2	3	2	3	3	3	3	1	2	1	2	1	1	2	2	2
LQ59993	4	340	85	1	LQ59384	2006-09-19	2006-12-19	91	3	3	1	2	3	2	1	1	1	2	1	1	1	2	2	2	1	1	2	2	3	3	2	2	3
LQ59994	6	461	76.8333	1	LQ59384	2006-09-19	2006-12-19	91	3	3	2	3	3	2	3	2	2	1	3	2	1	2	3	2	1	3	2	1	2	2	2	1	3
LQ59995	1	13	13	2	LQ59384	2006-09-19	2006-12-19	91	1	1	3	3	2	2	2	1	2	1	3	1	1	1	2	3	2	3	2	3	1	1	2	2	3
LQ59996	3	79	26.3333	2	LQ59384	2006-09-19	2006-12-19	91	2	2	2	2	2	1	1	3	2	2	1	3	3	1	2	2	1	1	3	3	2	2	3	3	1
LQ59997	1	165	165	2	LQ59384	2006-09-19	2006-12-19	91	2	2	3	3	3	2	3	3	3	2	2	2	3	1	1	3	2	2	2	3	2	1	2	2	1
LQ59998	9	266	29.5556	2	LQ59384	2006-09-19	2006-12-19	91	3	3	3	3	3	1	1	1	1	2	2	2	1	2	2	2	2	2	2	2	2	2	3	2	1
LQ59999	5	206	41.2	2	LQ59384	2006-09-19	2006-12-19	91	2	1	2	2	2	1	3	3	3	2	2	1	1	3	2	3	2	2	3	1	2	2	3	3	3
LQ60000	1	90	90	2	LQ59384	2006-09-19	2006-12-19	91	2	2	3	2	2	3	2	1	2	2	3	3	2	3	3	1	1	2	2	1	2	2	3	2	2
LQ60001	14	4717	336.929	1	LQ59587	2006-09-19	2006-12-19	91	1	1	3	2	2	2	1	1	1	1	2	1	2	2	2	2	2	2	2	2	1	1	3	3	1
LQ60002	2	218	109	1	LQ59587	2006-09-19	2006-12-19	91	1	1	3	3	2	2	2	2	2	1	1	2	2	3	2	3	2	2	1	3	2	2	2	2	2
LQ60003	1	8	8	2	LQ59587	2006-09-19	2006-12-19	91	3	3	1	2	2	1	2	2	2	3	2	3	1	2	3	2	1	2	2	2	3	3	2	3	2
LQ60004	3	189	63	2	LQ59587	2006-09-19	2006-12-19	91	1	1	2	3	3	2	1	2	3	2	3	2	1	2	2	3	1	2	2	2	1	1	2	2	2
LQ60005	5	92	18.4	2	LQ59587	2006-09-19	2006-12-19	91	1	1	2	2	2	1	1	1	1	1	3	2	1	1	2	1	2	2	1	1	1	1	3	3	1
LQ60006	1	46	46	2	LQ59587	2006-09-19	2006-12-19	91	2	2	3	2	2	1	1	1	1	3	1	2	2	2	2	1	1	3	3	3	2	3	2	2	2
LQ60007	0	0	0	2	LQ59587	2006-09-19	2006-12-19	91	1	2	3	3	3	1	2	2	1	2	2	2	1	2	3	2	2	2	2	1	2	2	3	3	2
LQ60008	2	55	27.5	2	LQ59587	2006-09-19	2006-12-19	91	2	2	1	3	3	2	2	1	2	2	2	3	2	2	2	2	2	2	2	2	2	2	2	2	2
LQ60009	1	19	19	1	LQ59399	2006-09-19	2006-12-19	91	3	3	1	1	2	1	2	2	2	2	2	3	2	2	1	3	1	2	1	2	2	2	3	3	3
LQ60010	2	8	4	1	LQ59399	2006-09-19	2006-12-19	91	3	3	2	2	2	3	2	2	3	2	2	1	2	2	3	2	3	1	2	2	1	1	2	3	3
LQ60011	3	1600	533.333	1	LQ59399	2006-09-19	2006-12-19	91	3	2	1	1	1	3	1	1	2	3	1	2	3	2	1	1	2	1	2	3	2	2	2	2	2
LQ60012	3	73	24.3333	1	LQ59399	2006-09-19	2006-12-19	91	2	1	2	1	1	2	1	1	2	1	3	2	2	2	2	2	1	2	3	2	2	2	3	2	1
LQ60013	2	12	6	1	LQ59399	2006-09-19	2006-12-19	91	2	2	2	1	1	1	1	1	1	2	2	2	2	2	1	2	2	1	2	2	3	2	3	2	2
LQ60014	2	96	48	2	LQ59399	2006-09-19	2006-12-19	91	2	2	2	2	2	2	2	2	1	2	2	3	2	2	3	3	2	1	2	2	1	1	2	3	1
LQ60015	2	357	178.5	2	LQ59399	2006-09-19	2006-12-19	91	3	3	3	2	2	3	2	3	2	3	2	1	2	2	3	3	3	1	1	2	3	3	2	2	2
LQ60016	4	72	18	2	LQ59399	2006-09-19	2006-12-19	91	1	1	3	3	2	2	1	1	1	2	3	1	2	3	2	2	2	3	3	1	1	2	2	2	1
LQ60017	7	303	43.2857	2	LQ59399	2006-09-19	2006-12-19	91	1	1	1	1	1	2	2	1	2	2	2	2	2	3	1	2	2	3	2	2	1	1	2	2	2
LQ60018	7	804	114.857	1	LQ59407	2006-09-19	2006-12-19	91	3	3	2	2	2	2	2	2	3	2	2	2	2	3	1	2	1	1	3	2	3	3	3	3	3
LQ60019	3	1111	370.333	1	LQ59407	2006-09-19	2006-12-19	91	3	2	2	2	2	2	3	3	3	3	2	3	2	2	2	3	2	3	3	3	2	2	3	3	3
LQ60020	3	27	9	1	LQ59407	2006-09-19	2006-12-19	91	2	2	2	2	2	3	2	2	1	1	1	1	1	2	3	1	3	3	1	1	1	1	3	3	1
LQ60021	4	140	35	1	LQ59407	2006-09-19	2006-12-19	91	3	3	3	3	2	2	2	2	2	2	1	2	2	2	2	2	2	2	3	2	1	1	3	3	2
LQ60022	4	101	25.25	2	LQ59407	2006-09-19	2006-12-19	91	1	1	2	2	2	2	2	2	3	1	3	1	2	1	1	3	3	2	2	2	2	2	2	2	3
LQ60023	4	36	9	2	LQ59407	2006-09-19	2006-12-19	91	2	2	2	1	1	3	1	1	3	2	3	1	2	2	2	3	3	1	1	2	2	2	1	1	2
LQ60024	1	4	4	2	LQ59407	2006-09-19	2006-12-19	91	3	3	2	1	1	1	1	2	2	2	2	2	2	2	2	3	2	3	2	1	2	2	2	2	2
LQ60044	2	99	49.5	1	LQ59391	2006-10-19	2007-01-18	91	2	1	2	2	2	1	2	2	2	1	2	2	2	2	2	1	2	3	2	3	2	2	3	3	3
LQ60045	0	0	0	1	LQ59391	2006-10-19	2007-01-18	91	3	3	2	2	2	1	3	2	2	3	2	3	1	3	3	2	2	2	2	2	3	3	3	2	2
LQ60046	3	30	10	1	LQ59391	2006-10-19	2007-01-18	91	3	3	1	3	3	1	3	3	2	1	1	2	1	3	2	2	3	2	2	1	1	1	2	2	3
LQ60047	19	208	10.9474	1	LQ59391	2006-10-19	2007-01-18	91	2	3	2	2	2	3	1	1	2	3	3	2	2	2	1	1	2	2	2	3	1	3	3	3	2
LQ60048	4	108	27	1	LQ59391	2006-10-19	2007-01-18	91	2	2	2	3	3	2	1	1	3	1	2	2	1	2	2	1	2	2	1	3	3	3	3	3	2
LQ60049	4	161	40.25	2	LQ59391	2006-10-19	2007-01-18	91	3	3	1	1	1	2	1	1	1	2	3	2	2	3	1	3	3	1	1	3	2	1	1	1	3
LQ60050	1	12	12	2	LQ59391	2006-10-19	2007-01-18	91	2	2	1	1	1	2	2	2	2	2	2	2	3	2	3	2	2	3	3	2	2	2	2	2	2
LQ60051	6	97	16.1667	2	LQ59391	2006-10-19	2007-01-18	91	1	1	1	1	1	2	2	2	3	1	3	2	1	2	3	1	3	2	1	3	2	2	1	2	2
LQ60052	1	13	13	2	LQ59391	2006-10-19	2007-01-18	91	3	3	3	3	3	2	1	1	1	1	2	2	2	3	3	3	3	2	2	2	1	1	2	2	2
LQ60053	2	47	23.5	1	LQ59531	2006-10-19	2007-01-18	91	1	1	1	1	1	3	3	3	2	2	3	3	2	1	2	2	1	3	2	2	2	2	2	2	1
LQ60054	4	219	54.75	1	LQ59531	2006-10-19	2007-01-18	91	1	1	3	3	2	3	2	2	3	2	2	2	2	2	3	1	2	2	3	2	3	3	1	2	1
LQ60055	4	100	25	2	LQ59531	2006-10-19	2007-01-18	91	2	2	2	3	3	2	2	1	2	2	2	2	3	2	3	2	2	1	2	3	2	2	2	2	3
LQ60056	2	19	9.5	2	LQ59531	2006-10-19	2007-01-18	91	2	2	3	3	3	2	1	2	2	1	3	2	1	2	1	1	2	2	2	1	1	1	2	2	2
LQ60057	1	38	38	2	LQ59531	2006-10-19	2007-01-18	91	1	1	2	3	3	1	3	3	1	1	1	3	2	2	2	2	1	3	2	3	2	1	1	1	2
LQ60058	4	1013	253.25	2	LQ59531	2006-10-19	2007-01-18	91	2	2	2	2	2	.	2	2	2	1	2	3	2	3	3	3	3	3	2	3	3	3	1	1	2
LQ60059	1	2	2	2	LQ59531	2006-10-19	2007-01-18	91	3	3	3	3	3	2	3	2	1	1	3	3	1	1	2	2	3	2	2	1	3	2	1	1	2
LQ60060	4	536	134	1	LQ59527	2006-10-19	2007-01-18	91	2	2	2	2	2	3	1	2	2	1	3	1	3	3	2	2	2	2	1	1	3	3	1	1	1
LQ60061	4	99	24.75	1	LQ59527	2006-10-19	2007-01-18	91	2	2	2	2	3	1	2	1	1	1	3	1	3	3	3	2	2	2	1	1	1	2	2	2	1
LQ60062	3	315	105	1	LQ59527	2006-10-19	2007-01-18	91	3	3	1	1	2	1	2	1	1	1	1	2	3	2	2	1	1	2	2	3	2	2	2	2	3
LQ60063	4	37	9.25	1	LQ59527	2006-10-19	2007-01-18	91	2	2	2	2	1	2	2	2	2	2	1	3	2	3	2	2	1	2	2	3	2	2	1	1	2
LQ60064	2	64	32	1	LQ59527	2006-10-19	2007-01-18	91	2	2	3	3	2	2	1	1	3	2	2	2	2	1	2	1	2	3	2	1	1	1	3	2	2
LQ60065	1	13	13	1	LQ59527	2006-10-19	2007-01-18	91	2	2	2	2	2	1	3	3	3	2	3	2	3	3	2	3	2	3	3	3	3	3	2	2	1
LQ60066	1	9	9	1	LQ59527	2006-10-19	2007-01-18	91	1	1	1	1	1	3	2	1	2	2	1	2	3	1	1	2	3	1	3	2	2	2	2	3	1
LQ60067	1	10	10	2	LQ59527	2006-10-19	2007-01-18	91	3	3	2	1	1	2	3	2	2	3	3	1	2	2	1	1	2	1	2	2	3	3	2	2	2
LQ60069	14	2546	181.857	1	LQ59405	2006-10-19	2007-01-18	91	2	3	2	2	2	2	3	3	3	3	3	1	2	2	1	3	1	3	3	3	2	2	1	1	1
LQ60070	11	878	79.8182	1	LQ59405	2006-10-19	2007-01-18	91	2	2	3	3	2	2	1	1	1	2	2	1	1	1	2	1	2	1	1	3	2	3	3	3	2
LQ60071	3	81	27	1	LQ59405	2006-10-19	2007-01-18	91	2	2	3	2	2	2	3	3	3	2	2	3	2	3	3	2	3	3	2	1	2	2	2	1	1
LQ60072	20	779	38.95	1	LQ59405	2006-10-19	2007-01-18	91	2	2	2	1	1	3	2	1	1	2	3	3	3	2	2	1	3	3	2	3	1	1	3	3	3
LQ60073	8	398	49.75	2	LQ59405	2006-10-19	2007-01-18	91	2	2	2	2	2	2	3	2	2	2	2	1	1	2	1	3	3	2	2	3	3	2	2	2	2
LQ60099	1	26	26	1	LQ59526	2006-11-24	2007-02-23	91	2	2	2	1	1	2	2	2	2	2	2	1	3	3	2	2	2	2	1	3	1	2	3	3	2
LQ60100	2	951	475.5	1	LQ59526	2006-11-24	2007-02-23	91	1	2	2	2	2	3	3	3	3	2	2	2	2	2	2	2	2	2	2	2	1	1	2	2	1
LQ60101	1	224	224	1	LQ59526	2006-11-24	2007-02-23	91	1	1	3	3	3	2	2	2	1	3	2	2	2	2	2	3	2	3	1	2	3	3	2	2	3
LQ60102	4	268	67	2	LQ59526	2006-11-24	2007-02-23	91	2	2	3	2	2	2	2	2	3	2	1	2	3	2	1	3	3	2	3	3	3	3	2	2	3
LQ60103	4	95	23.75	2	LQ59526	2006-11-24	2007-02-23	91	2	2	2	1	2	2	3	3	2	3	2	2	2	3	2	3	1	2	1	3	3	3	1	2	3
LQ60104	1	4	4	2	LQ59526	2006-11-24	2007-02-23	91	2	2	3	3	2	2	1	1	2	2	2	1	1	2	1	2	2	3	3	1	3	2	1	1	1
LQ60105	1	4	4	2	LQ59526	2006-11-24	2007-02-23	91	2	3	2	3	3	2	2	2	2	1	2	2	2	1	3	2	3	2	2	2	2	2	1	1	2
LQ60106	1	8	8	2	LQ59526	2006-11-24	2007-02-23	91	3	3	2	3	3	2	2	2	1	2	3	2	3	1	1	1	3	2	1	3	2	2	3	3	1
LQ60107	1	26	26	2	LQ59526	2006-11-24	2007-02-23	91	2	2	1	1	1	2	2	1	1	2	1	1	3	2	2	1	3	3	3	2	1	1	2	2	3
LQ60108	6	138	23	1	LQ59751	2006-11-24	2007-02-23	91	2	2	2	2	3	1	1	1	1	2	2	2	2	1	2	2	1	3	3	3	2	2	2	1	3
LQ60109	4	286	71.5	1	LQ59751	2006-11-24	2007-02-23	91	3	3	3	3	2	3	3	3	2	3	3	2	2	1	2	1	2	2	2	2	2	2	2	2	2
LQ60110	6	1823	303.833	1	LQ59751	2006-11-24	2007-02-23	91	2	2	2	1	1	3	2	3	2	1	2	2	3	2	2	2	2	1	2	2	1	1	3	3	2
LQ60111	1	8	8	2	LQ59751	2006-11-24	2007-02-23	91	3	3	2	2	2	2	2	1	1	2	2	2	3	1	2	2	2	3	2	3	3	3	3	3	2
LQ60112	5	187	37.4	2	LQ59751	2006-11-24	2007-02-23	91	2	2	2	3	3	1	1	1	2	2	1	2	1	2	1	2	2	1	3	3	3	2	2	2	1
LQ60113	2	473	236.5	2	LQ59751	2006-11-24	2007-02-23	91	2	2	1	2	2	2	3	2	2	1	1	1	2	1	3	2	2	3	2	2	2	2	1	1	2

## Sheet: legend
1=STS
2=Het
3=BALB/c
